# Supplementary material for: Virtual Alanine Scan of the Main Protease Active Site in Severe Acute Respiratory Syndrome Coronavirus 2
Source: Int J Mol Sci. 2021 Sep 11;22(18):9837. doi: 10.3390/ijms22189837 (PMC8466562; doi:10.3390/ijms22189837)
Supplement: Supplementary file 1 [file ijms-22-09837-s001.zip]

Archive with 1 entries (1 files):
- ijms-1360328-supplementary.pdf
